# Supplementary material for: Preparation of MnOx/CC Electrode by One-Step Electrodeposition for Electrochemical Detection of Cd2+ in Water
Source: Sensors (Basel). 2025 Feb 26;25(5):1415. doi: 10.3390/s25051415 (PMC11902686; doi:10.3390/s25051415)
Supplement: Supplementary file 1 [file sensors-25-01415-s001.zip]

Archive with 1 entries (1 files):
- sensors-3460628-supplementary.pdf
